# Supplementary material for: Single‐Cell Sequencing and Mendelian Randomization Reveal T Cell Nuclear Factor Genes in Hepatocellular Carcinoma Progression
Source: Hum Mutat. 2026 Apr 20;2026:7446280. doi: 10.1155/humu/7446280 (PMC13096692; doi:10.1155/humu/7446280)
Supplement: Supplementary file 8 — Supporting Information 8 Table S1: Results of the Steiger directional test for reverse causation. [file HUMU-2026-7446280-s008.xlsx]

## Sheet: Sheet1
	SNP	effect_allele.exposure	other_allele.exposure	effect_allele.outcome	other_allele.outcome	beta.exposure	beta.outcome	eaf.exposure	eaf.outcome	remove	palindromic	ambiguous	id.outcome	chr	pos	se.outcome	samplesize.outcome	pval.outcome	outcome	originalname.outcome	outcome.deprecated	mr_keep.outcome	data_source.outcome	proxy.outcome	target_snp.outcome	proxy_snp.outcome	target_a1.outcome	target_a2.outcome	proxy_a1.outcome	proxy_a2.outcome	samplesize.exposure	se.exposure	chr.exposure	pos.exposure	pval.exposure	id.exposure	exposure	mr_keep.exposure	pval_origin.exposure	data_source.exposure	action	mr_keep	units.outcome	units.exposure	rsq.exposure	effective_n.exposure	rsq.outcome	effective_n.outcome	steiger_dir
CACYBP	rs10218528	A	T	A	T	-0.0801141	-7.61038e-05	0.372307	0.391999	FALSE	TRUE	FALSE	ieu-b-4953	1	174689925	5.04436e-05	372184	0.13	Liver cell carcinoma || id:ieu-b-4953	Liver cell carcinoma	Liver cell carcinoma || ||	TRUE	igd	TRUE	rs10218528	rs170768	A	T	T	C	30648	0.0122933	1	174447588	7.17299e-11	eqtl-a-ENSG00000116161	|| id:eqtl-a-ENSG00000116161	TRUE	reported	igd	2	TRUE	NA	NA	0.0013839	30648	6.11565e-06	372184	TRUE
	rs10465483	A	G	A	G	-0.0775447	-6.7295e-05	0.571029	0.573457	FALSE	FALSE	FALSE	ieu-b-4953	1	174988963	5.00543e-05	372184	0.18	Liver cell carcinoma || id:ieu-b-4953	Liver cell carcinoma	Liver cell carcinoma || ||	TRUE	igd	NA	NA	NA	NA	NA	NA	NA	31684	0.0120077	1	174988963	1.0624e-10	eqtl-a-ENSG00000116161	|| id:eqtl-a-ENSG00000116161	TRUE	reported	igd	2	TRUE	NA	NA	0.00131462	31684	4.85652e-06	372184	TRUE
	rs1793291	T	C	T	C	0.0834659	7.39067e-05	0.621097	0.605999	FALSE	FALSE	FALSE	ieu-b-4953	1	174791813	5.04012e-05	372184	0.14	Liver cell carcinoma || id:ieu-b-4953	Liver cell carcinoma	Liver cell carcinoma || ||	TRUE	igd	NA	NA	NA	NA	NA	NA	NA	31562	0.0122486	1	174791813	9.46673e-12	eqtl-a-ENSG00000116161	|| id:eqtl-a-ENSG00000116161	TRUE	reported	igd	2	TRUE	NA	NA	0.00146916	31562	5.77734e-06	372184	TRUE
	rs2049991	G	A	G	A	-0.0795413	-7.11618e-05	0.375953	0.389268	FALSE	FALSE	FALSE	ieu-b-4953	1	174325566	5.05293e-05	372184	0.16	Liver cell carcinoma || id:ieu-b-4953	Liver cell carcinoma	Liver cell carcinoma || ||	TRUE	igd	NA	NA	NA	NA	NA	NA	NA	31569	0.0122694	1	174325566	8.99083e-11	eqtl-a-ENSG00000116161	|| id:eqtl-a-ENSG00000116161	TRUE	reported	igd	2	TRUE	NA	NA	0.00132962	31569	5.32905e-06	372184	TRUE
	rs332783	A	G	A	G	-0.0846161	-7.63964e-05	0.373905	0.392165	FALSE	FALSE	FALSE	ieu-b-4953	1	174700248	5.04469e-05	372184	0.13	Liver cell carcinoma || id:ieu-b-4953	Liver cell carcinoma	Liver cell carcinoma || ||	TRUE	igd	TRUE	rs332783	rs332799	A	G	G	T	31563	0.0122805	1	174688398	5.56416e-12	eqtl-a-ENSG00000116161	|| id:eqtl-a-ENSG00000116161	TRUE	reported	igd	2	TRUE	NA	NA	0.001502	31563	6.16196e-06	372184	TRUE
	rs4442420	T	G	T	G	-0.0792753	-7.61101e-05	0.374892	0.388523	FALSE	FALSE	FALSE	ieu-b-4953	1	174168805	5.05648e-05	372184	0.13	Liver cell carcinoma || id:ieu-b-4953	Liver cell carcinoma	Liver cell carcinoma || ||	TRUE	igd	NA	NA	NA	NA	NA	NA	NA	31684	0.0122765	1	174168805	1.0638e-10	eqtl-a-ENSG00000116161	|| id:eqtl-a-ENSG00000116161	TRUE	reported	igd	2	TRUE	NA	NA	0.00131445	31684	6.08737e-06	372184	TRUE
	rs61826916	C	T	C	T	-0.0803534	-7.85144e-05	0.375812	0.390256	FALSE	FALSE	FALSE	ieu-b-4953	1	174585186	5.04817e-05	372184	0.12	Liver cell carcinoma || id:ieu-b-4953	Liver cell carcinoma	Liver cell carcinoma || ||	TRUE	igd	NA	NA	NA	NA	NA	NA	NA	31567	0.0122699	1	174585186	5.79963e-11	eqtl-a-ENSG00000116161	|| id:eqtl-a-ENSG00000116161	TRUE	reported	igd	2	TRUE	NA	NA	0.00135685	31567	6.49939e-06	372184	TRUE
	rs6682017	T	C	T	C	-0.0705184	-8.55509e-05	0.443083	0.452387	FALSE	FALSE	FALSE	ieu-b-4953	1	174066947	4.95125e-05	372184	0.0840001	Liver cell carcinoma || id:ieu-b-4953	Liver cell carcinoma	Liver cell carcinoma || ||	TRUE	igd	NA	NA	NA	NA	NA	NA	NA	31684	0.0119667	1	174066947	3.79254e-09	eqtl-a-ENSG00000116161	|| id:eqtl-a-ENSG00000116161	TRUE	reported	igd	2	TRUE	NA	NA	0.00109488	31684	8.02159e-06	372184	TRUE
CTAL4	rs13030124	A	G	A	G	0.211522	-5.51284e-05	0.419768	0.427342	FALSE	FALSE	FALSE	ieu-b-4953	2	204694263	4.98215e-05	372184	0.27	Liver cell carcinoma || id:ieu-b-4953	Liver cell carcinoma	Liver cell carcinoma || ||	TRUE	igd	NA	NA	NA	NA	NA	NA	NA	204694263	0.0119276	31567	2.29932e-70	2	eqtl-a-ENSG00000163599	|| id:eqtl-a-ENSG00000163599	TRUE	reported	igd	2	TRUE	NA	NA	0.00986492	31567	3.28973e-06	372184	TRUE
	rs16896742	G	A	G	A	-0.0762384	1.5559e-05	0.385892	0.361349	FALSE	FALSE	FALSE	ieu-b-4953	6	29922740	5.12201e-05	372184	0.760001	Liver cell carcinoma || id:ieu-b-4953	Liver cell carcinoma	Liver cell carcinoma || ||	TRUE	igd	NA	NA	NA	NA	NA	NA	NA	29922740	0.0122093	29393	4.25432e-10	6	eqtl-a-ENSG00000163599	|| id:eqtl-a-ENSG00000163599	TRUE	reported	igd	2	TRUE	NA	NA	0.00132488	29393	2.47929e-07	372184	TRUE
	rs17478208	A	G	A	G	-0.127261	0.000117037	0.0850339	0.081994	FALSE	FALSE	FALSE	ieu-b-4953	2	204450734	9.0146e-05	372184	0.19	Liver cell carcinoma || id:ieu-b-4953	Liver cell carcinoma	Liver cell carcinoma || ||	TRUE	igd	NA	NA	NA	NA	NA	NA	NA	204450734	0.0213107	25090	2.3465e-09	2	eqtl-a-ENSG00000163599	|| id:eqtl-a-ENSG00000163599	TRUE	reported	igd	2	TRUE	NA	NA	0.00141942	25090	4.52894e-06	372184	TRUE
	rs2352551	C	T	C	T	0.136049	-5.7991e-06	0.517213	0.536234	FALSE	FALSE	FALSE	ieu-b-4953	2	204794757	4.96349e-05	372184	0.91	Liver cell carcinoma || id:ieu-b-4953	Liver cell carcinoma	Liver cell carcinoma || ||	TRUE	igd	NA	NA	NA	NA	NA	NA	NA	204794757	0.0118554	31566	1.74542e-30	2	eqtl-a-ENSG00000163599	|| id:eqtl-a-ENSG00000163599	TRUE	reported	igd	2	TRUE	NA	NA	0.00415488	31566	3.66768e-08	372184	TRUE
	rs2524054	C	A	C	A	-0.0760292	1.66159e-05	0.751859	0.702428	FALSE	FALSE	FALSE	ieu-b-4953	6	31257511	5.36927e-05	372184	0.760001	Liver cell carcinoma || id:ieu-b-4953	Liver cell carcinoma	Liver cell carcinoma || ||	TRUE	igd	TRUE	rs2524054	rs2853928	A	C	A	C	31252396	0.0137644	30488	3.32499e-08	6	eqtl-a-ENSG00000163599	|| id:eqtl-a-ENSG00000163599	TRUE	reported	igd	2	TRUE	NA	NA	0.000999796	30488	2.57313e-07	372184	TRUE
	rs2910686	C	T	C	T	0.0717052	8.78109e-05	0.434174	0.444712	FALSE	FALSE	FALSE	ieu-b-4953	5	96252589	4.95136e-05	372184	0.0759994	Liver cell carcinoma || id:ieu-b-4953	Liver cell carcinoma	Liver cell carcinoma || ||	TRUE	igd	NA	NA	NA	NA	NA	NA	NA	96252589	0.0119928	31569	2.24792e-09	5	eqtl-a-ENSG00000163599	|| id:eqtl-a-ENSG00000163599	TRUE	reported	igd	2	TRUE	NA	NA	0.00113119	31569	8.45062e-06	372184	TRUE
	rs3181098	A	G	A	G	0.104299	-9.77466e-05	0.360855	0.359185	FALSE	FALSE	FALSE	ieu-b-4953	2	204570378	5.14235e-05	372184	0.0569994	Liver cell carcinoma || id:ieu-b-4953	Liver cell carcinoma	Liver cell carcinoma || ||	TRUE	igd	NA	NA	NA	NA	NA	NA	NA	204570378	0.0123619	31684	3.25612e-17	2	eqtl-a-ENSG00000163599	|| id:eqtl-a-ENSG00000163599	TRUE	reported	igd	2	TRUE	NA	NA	0.00224183	31684	9.70779e-06	372184	TRUE
	rs4147359	A	G	A	G	0.071808	-7.18885e-05	0.360737	0.342985	FALSE	FALSE	FALSE	ieu-b-4953	10	6108439	5.19948e-05	372184	0.17	Liver cell carcinoma || id:ieu-b-4953	Liver cell carcinoma	Liver cell carcinoma || ||	TRUE	igd	NA	NA	NA	NA	NA	NA	NA	6108439	0.0123792	31569	6.60785e-09	10	eqtl-a-ENSG00000163599	|| id:eqtl-a-ENSG00000163599	TRUE	reported	igd	2	TRUE	NA	NA	0.00106479	31569	5.13619e-06	372184	TRUE
	rs477515	A	G	A	G	-0.0846835	9.98898e-05	0.265286	0.345246	FALSE	FALSE	FALSE	ieu-b-4953	6	32569691	5.18447e-05	372184	0.0539995	Liver cell carcinoma || id:ieu-b-4953	Liver cell carcinoma	Liver cell carcinoma || ||	TRUE	igd	NA	NA	NA	NA	NA	NA	NA	32569691	0.0134623	31033	3.1665e-10	6	eqtl-a-ENSG00000163599	|| id:eqtl-a-ENSG00000163599	TRUE	reported	igd	2	TRUE	NA	NA	0.00127353	31033	9.9741e-06	372184	TRUE
	rs6679677	A	C	A	C	0.118571	2.90905e-05	0.107034	0.10106	FALSE	FALSE	FALSE	ieu-b-4953	1	114303808	8.16027e-05	372184	0.719999	Liver cell carcinoma || id:ieu-b-4953	Liver cell carcinoma	Liver cell carcinoma || ||	TRUE	igd	NA	NA	NA	NA	NA	NA	NA	114303808	0.0192257	29781	6.95104e-10	1	eqtl-a-ENSG00000163599	|| id:eqtl-a-ENSG00000163599	TRUE	reported	igd	2	TRUE	NA	NA	0.00127564	29781	3.41458e-07	372184	TRUE
	rs6890853	A	G	A	G	0.0950662	-6.05703e-06	0.27143	0.279406	FALSE	FALSE	FALSE	ieu-b-4953	5	35852311	5.48454e-05	372184	0.91	Liver cell carcinoma || id:ieu-b-4953	Liver cell carcinoma	Liver cell carcinoma || ||	TRUE	igd	NA	NA	NA	NA	NA	NA	NA	35852311	0.0133599	31569	1.11429e-12	5	eqtl-a-ENSG00000163599	|| id:eqtl-a-ENSG00000163599	TRUE	reported	igd	2	TRUE	NA	NA	0.00160146	31569	3.27705e-08	372184	TRUE
	rs9268853	C	T	C	T	-0.0740021	9.24684e-05	0.285504	0.357425	FALSE	FALSE	FALSE	ieu-b-4953	6	32429643	5.14182e-05	372184	0.0719996	Liver cell carcinoma || id:ieu-b-4953	Liver cell carcinoma	Liver cell carcinoma || ||	TRUE	igd	NA	NA	NA	NA	NA	NA	NA	32429643	0.0131629	29826	1.8876e-08	6	eqtl-a-ENSG00000163599	|| id:eqtl-a-ENSG00000163599	TRUE	reported	igd	2	TRUE	NA	NA	0.00105867	29826	8.68948e-06	372184	TRUE
RGCC	rs112684153	C	T	C	T	0.375633	0.000212842	0.0710018	0.074592	FALSE	FALSE	FALSE	ieu-b-4953	13	41870569	9.37534e-05	372184	0.0230001	Liver cell carcinoma || id:ieu-b-4953	Liver cell carcinoma	Liver cell carcinoma || ||	TRUE	igd	TRUE	rs112684153	rs113912705	C	T	G	A	13	3.56041e-60	41849731	0.0229574	22679	eqtl-a-ENSG00000102760	|| id:eqtl-a-ENSG00000102760	TRUE	reported	igd	2	TRUE	NA	NA	0.0116681	22679	1.38478e-05	372184	TRUE
	rs17637518	A	C	A	C	-0.117906	-2.59485e-05	0.233404	0.220864	FALSE	FALSE	FALSE	ieu-b-4953	13	42246277	5.94265e-05	372184	0.66	Liver cell carcinoma || id:ieu-b-4953	Liver cell carcinoma	Liver cell carcinoma || ||	TRUE	igd	NA	NA	NA	NA	NA	NA	NA	13	4.44222e-17	42246277	0.0140354	25683	eqtl-a-ENSG00000102760	|| id:eqtl-a-ENSG00000102760	TRUE	reported	igd	2	TRUE	NA	NA	0.00274043	25683	5.12281e-07	372184	TRUE
	rs421706	C	T	C	T	0.260878	-8.08314e-06	0.559008	0.546833	FALSE	FALSE	FALSE	ieu-b-4953	13	42087771	4.94193e-05	372184	0.87	Liver cell carcinoma || id:ieu-b-4953	Liver cell carcinoma	Liver cell carcinoma || ||	TRUE	igd	NA	NA	NA	NA	NA	NA	NA	13	1.37404e-108	42087771	0.0117844	25569	eqtl-a-ENSG00000102760	|| id:eqtl-a-ENSG00000102760	TRUE	reported	igd	2	TRUE	NA	NA	0.0188076	25569	7.18806e-08	372184	TRUE
	rs61962996	T	C	T	C	-0.0824056	-1.62172e-06	0.270914	0.285678	FALSE	FALSE	FALSE	ieu-b-4953	13	42120153	5.48419e-05	372184	0.98	Liver cell carcinoma || id:ieu-b-4953	Liver cell carcinoma	Liver cell carcinoma || ||	TRUE	igd	NA	NA	NA	NA	NA	NA	NA	13	7.19234e-10	42120153	0.0133738	25571	eqtl-a-ENSG00000102760	|| id:eqtl-a-ENSG00000102760	TRUE	reported	igd	2	TRUE	NA	NA	0.00148267	25571	2.34948e-09	372184	TRUE
	rs61963086	C	T	C	T	-0.0807695	-7.5556e-05	0.249848	0.231879	FALSE	FALSE	FALSE	ieu-b-4953	13	42392341	5.82578e-05	372184	0.19	Liver cell carcinoma || id:ieu-b-4953	Liver cell carcinoma	Liver cell carcinoma || ||	TRUE	igd	NA	NA	NA	NA	NA	NA	NA	13	4.04362e-09	42392341	0.0137309	25483	eqtl-a-ENSG00000102760	|| id:eqtl-a-ENSG00000102760	TRUE	reported	igd	2	TRUE	NA	NA	0.0013561	25483	4.51931e-06	372184	TRUE
	rs6560982	T	G	T	G	-0.425227	-0.000211857	0.931884	0.925467	FALSE	FALSE	FALSE	ieu-b-4953	13	41949804	9.36639e-05	372184	0.0239999	Liver cell carcinoma || id:ieu-b-4953	Liver cell carcinoma	Liver cell carcinoma || ||	TRUE	igd	NA	NA	NA	NA	NA	NA	NA	13	4.25305e-74	41949804	0.0233505	25690	eqtl-a-ENSG00000102760	|| id:eqtl-a-ENSG00000102760	TRUE	reported	igd	2	TRUE	NA	NA	0.0127452	25690	1.37461e-05	372184	TRUE
	rs6592965	A	G	A	G	0.0678158	-8.18774e-07	0.449532	0.455474	FALSE	FALSE	FALSE	ieu-b-4953	7	50427982	4.9602e-05	372184	0.99	Liver cell carcinoma || id:ieu-b-4953	Liver cell carcinoma	Liver cell carcinoma || ||	TRUE	igd	NA	NA	NA	NA	NA	NA	NA	7	1.39181e-08	50427982	0.011951	25690	eqtl-a-ENSG00000102760	|| id:eqtl-a-ENSG00000102760	TRUE	reported	igd	2	TRUE	NA	NA	0.00125193	25690	7.32107e-10	372184	TRUE
	rs7322631	T	C	T	C	-0.107043	-0.000103928	0.114879	0.113143	FALSE	FALSE	FALSE	ieu-b-4953	13	42578324	7.91869e-05	372184	0.19	Liver cell carcinoma || id:ieu-b-4953	Liver cell carcinoma	Liver cell carcinoma || ||	TRUE	igd	NA	NA	NA	NA	NA	NA	NA	13	9.36742e-09	42578324	0.018643	25561	eqtl-a-ENSG00000102760	|| id:eqtl-a-ENSG00000102760	TRUE	reported	igd	2	TRUE	NA	NA	0.00128819	25561	4.62808e-06	372184	TRUE
[truncated: 1 more columns]
